# Supplementary material for: Spatial transcriptomics and single-nucleus RNA sequencing reveal a transcriptomic atlas of adult human spinal cord
Source: eLife. 2024 Jan 30;12:RP92046. doi: 10.7554/eLife.92046 (PMC10945563; doi:10.7554/eLife.92046)
Supplement: Supplementary file 1. [file elife-92046-supp1.xlsx]

## Sheet: information
gene
